# Supplementary material for: A Combined Transcriptomic and Proteomic Analysis of Monkeypox Virus A23 Protein on HEK293T Cells
Source: Int J Mol Sci. 2024 Aug 8;25(16):8678. doi: 10.3390/ijms25168678 (PMC11354578; doi:10.3390/ijms25168678)
Supplement: Supplementary file 1 [file ijms-25-08678-s001.zip › Supplementary Table S1.xlsx]

## Sheet: Sheet1
Protein FDR Confidence: Combined	Accession	Gene_Name	Description	Sum PEP Score	Coverage [%]	# Peptides	# PSMs	# Unique Peptides	# AAs	MW [kDa]	calc. pI	Score Sequest HT: Sequest HT	Abundance: A23R	Abundance: Control	Modifications	FoldChange(A23R/Control)
High	P04908	H2AC4	Histone H2A type 1-B/E OS=Homo sapiens OX=9606 GN=HIST1H2AB PE=1 SV=2	49.547	65	7	53	1	130	14.1	11.05	212.66	130066513
High	P63261	ACTG1	Actin, cytoplasmic 2 OS=Homo sapiens OX=9606 GN=ACTG1 PE=1 SV=1	35.886	30	10	76	1	375	41.8	5.48	131.45	34845892		Met-loss+Acetyl [N-Term]
High	P0C0S5	H2AZ1	Histone H2A.Z OS=Homo sapiens OX=9606 GN=H2AFZ PE=1 SV=2	31.389	54	5	33	3	128	13.5	10.58	114.72	2.66091e+07
High	P14136	GFAP	Glial fibrillary acidic protein OS=Homo sapiens OX=9606 GN=GFAP PE=1 SV=1	6.43	11	5	22	3	432	49.9	5.52	35.54	8.03808e+07
High	P05141	SLC25A5	ADP/ATP translocase 2 OS=Homo sapiens OX=9606 GN=SLC25A5 PE=1 SV=7	4.3	15	5	24	3	298	32.8	9.69	28.46	9876709
High	P60660	MYL6	Myosin light polypeptide 6 OS=Homo sapiens OX=9606 GN=MYL6 PE=1 SV=2	8.838	30	4	18	3	151	16.9	4.65	20.05	13049890		Met-loss+Acetyl [N-Term]
High	Q15149	PLEC	Plectin OS=Homo sapiens OX=9606 GN=PLEC PE=1 SV=3	3.361	3	13	40	13	4684	531.5	5.96	18.25	516603
High	Q8NC51	SERBP1	Plasminogen activator inhibitor 1 RNA-binding protein OS=Homo sapiens OX=9606 GN=SERBP1 PE=1 SV=2	6.55	6	2	5	2	408	44.9	8.65	12.72	4836241
High	P06753	TPM3	Tropomyosin alpha-3 chain OS=Homo sapiens OX=9606 GN=TPM3 PE=1 SV=2	5.308	14	4	8	2	285	32.9	4.72	11.24	5593444
High	P29692	EEF1D	Elongation factor 1-delta OS=Homo sapiens OX=9606 GN=EEF1D PE=1 SV=5	3.034	8	3	7	3	281	31.1	5.01	10.57	2.57987e+06
High	P38919	EIF4A3	Eukaryotic initiation factor 4A-III OS=Homo sapiens OX=9606 GN=EIF4A3 PE=1 SV=4	5.77	5	2	4	2	411	46.8	6.73	10.08	3.31872e+06		Met-loss+Acetyl [N-Term]
High	Q92945	KHSRP	Far upstream element-binding protein 2 OS=Homo sapiens OX=9606 GN=KHSRP PE=1 SV=4	2.279	7	2	4	2	711	73.1	7.3	9.98	1.63586e+06
High	P05204	HMGN2	Non-histone chromosomal protein HMG-17 OS=Homo sapiens OX=9606 GN=HMGN2 PE=1 SV=3	3.731	32	3	7	2	90	9.4	9.99	9.65	4.69313e+06
High	P50914	RPL14	60S ribosomal protein L14 OS=Homo sapiens OX=9606 GN=RPL14 PE=1 SV=4	3.139	18	5	13	5	215	23.4	10.93	9.07	1.19059e+06
High	Q96T88	UHRF1	E3 ubiquitin-protein ligase UHRF1 OS=Homo sapiens OX=9606 GN=UHRF1 PE=1 SV=1	2.916	9	7	18	6	793	89.8	7.56	9.05	758211
High	P31943	HNRNPH1	Heterogeneous nuclear ribonucleoprotein H OS=Homo sapiens OX=9606 GN=HNRNPH1 PE=1 SV=4	5.399	11	4	11	3	449	49.2	6.3	9.03	5.2865e+06
High	P42167	TMPO	Lamina-associated polypeptide 2, isoforms beta/gamma OS=Homo sapiens OX=9606 GN=TMPO PE=1 SV=2	6.093	7	3	5	1	454	50.6	9.38	8.97	1.68374e+06
High	P62244	RPS15A	40S ribosomal protein S15a OS=Homo sapiens OX=9606 GN=RPS15A PE=1 SV=2	3.282	16	3	7	3	130	14.8	10.13	8.62	12072808
High	Q8IYB1	MB21D2	Protein MB21D2 OS=Homo sapiens OX=9606 GN=MB21D2 PE=1 SV=3	6.531	12	6	17	6	491	55.8	7.03	7.99	1.29365e+07
High	P49368	CCT3	T-complex protein 1 subunit gamma OS=Homo sapiens OX=9606 GN=CCT3 PE=1 SV=4	6.089	12	6	13	6	545	60.5	6.49	7.73	1.8496e+06
High	P08865	RPSA	40S ribosomal protein SA OS=Homo sapiens OX=9606 GN=RPSA PE=1 SV=4	2.923	4	1	3	1	295	32.8	4.87	6.52	753859
High	P47914	RPL29	60S ribosomal protein L29 OS=Homo sapiens OX=9606 GN=RPL29 PE=1 SV=2	4.621	29	4	7	4	159	17.7	11.66	6.38	3.89208e+06
High	O00567	NOP56	Nucleolar protein 56 OS=Homo sapiens OX=9606 GN=NOP56 PE=1 SV=4	3.971	9	6	9	6	594	66	9.19	6.26	2.19401e+06
High	P11177	PDHB	Pyruvate dehydrogenase E1 component subunit beta, mitochondrial OS=Homo sapiens OX=9606 GN=PDHB PE=1 SV=3	3.166	3	1	3	1	359	39.2	6.65	5.6	1631179
High	Q02880	TOP2B	DNA topoisomerase 2-beta OS=Homo sapiens OX=9606 GN=TOP2B PE=1 SV=3	5.013	5	8	11	7	1626	183.2	8	5.39	1.71234e+06
High	Q4VCS5	AMOT	Angiomotin OS=Homo sapiens OX=9606 GN=AMOT PE=1 SV=1	4.567	9	9	18	6	1084	118	7.64	5.31	4.04172e+06
High	P52434	POLR2H	DNA-directed RNA polymerases I, II, and III subunit RPABC3 OS=Homo sapiens OX=9606 GN=POLR2H PE=1 SV=4	3.482	13	2	3	2	150	17.1	4.68	4.81	353852
High	O43175	PHGDH	D-3-phosphoglycerate dehydrogenase OS=Homo sapiens OX=9606 GN=PHGDH PE=1 SV=4	3.262	2	1	2	1	533	56.6	6.71	4.51	1.7823e+06
High	Q15717	ELAVL1	ELAV-like protein 1 OS=Homo sapiens OX=9606 GN=ELAVL1 PE=1 SV=2	2.448	10	3	4	3	326	36.1	9.17	4.43	881764
High	Q13435	SF3B2	Splicing factor 3B subunit 2 OS=Homo sapiens OX=9606 GN=SF3B2 PE=1 SV=2	2.932	3	2	3	2	895	100.2	5.67	4.34	857926
High	P52907	CAPZA1	F-actin-capping protein subunit alpha-1 OS=Homo sapiens OX=9606 GN=CAPZA1 PE=1 SV=3	5.278	8	2	5	2	286	32.9	5.69	4.2	2.25002e+06
High	Q13642	FHL1	Four and a half LIM domains protein 1 OS=Homo sapiens OX=9606 GN=FHL1 PE=1 SV=4	3.094	10	3	5	3	323	36.2	8.97	4.16	1.94346e+06
High	P62854	RPS26	40S ribosomal protein S26 OS=Homo sapiens OX=9606 GN=RPS26 PE=1 SV=3	1.868	8	1	2	1	115	13	11	4.09	4.66298e+06
High	P01857	IGHG1	Immunoglobulin heavy constant gamma 1 OS=Homo sapiens OX=9606 GN=IGHG1 PE=1 SV=1	1.926	15	4	6	2	330	36.1	8.19	3.86	3828746
High	Q13247	SRSF6	Serine/arginine-rich splicing factor 6 OS=Homo sapiens OX=9606 GN=SRSF6 PE=1 SV=2	2.065	5	2	4	2	344	39.6	11.43	3.76	1.36281e+06
High	P51858	HDGF	Hepatoma-derived growth factor OS=Homo sapiens OX=9606 GN=HDGF PE=1 SV=1	2.461	32	6	15	6	240	26.8	4.73	3.68	1.95101e+06
High	Q7KZF4	SND1	Staphylococcal nuclease domain-containing protein 1 OS=Homo sapiens OX=9606 GN=SND1 PE=1 SV=1	2.508	7	6	13	6	910	101.9	7.17	3.67	1.24567e+06
High	P07196	NEFL	Neurofilament light polypeptide OS=Homo sapiens OX=9606 GN=NEFL PE=1 SV=3	2.498	6	3	10	2	543	61.5	4.65	3.64	906003
High	P62487	POLR2G	DNA-directed RNA polymerase II subunit RPB7 OS=Homo sapiens OX=9606 GN=POLR2G PE=1 SV=1	2.78	7	1	2	1	172	19.3	5.54	3.61	511964
High	Q15382	RHEB	GTP-binding protein Rheb OS=Homo sapiens OX=9606 GN=RHEB PE=1 SV=1	1.856	9	2	14	2	184	20.5	5.92	3.59	434883
High	Q15459	SF3A1	Splicing factor 3A subunit 1 OS=Homo sapiens OX=9606 GN=SF3A1 PE=1 SV=1	2.004	3	3	4	3	793	88.8	5.22	3.49	762345
High	Q96PK6	RBM14	RNA-binding protein 14 OS=Homo sapiens OX=9606 GN=RBM14 PE=1 SV=2	3.396	6	4	5	4	669	69.4	9.67	3.42	1.29602e+06
High	Q9NVJ2	ARL8B	ADP-ribosylation factor-like protein 8B OS=Homo sapiens OX=9606 GN=ARL8B PE=1 SV=1	2.301	5	1	2	1	186	21.5	8.43	2.01	703033
High	Q16531	DDB1	DNA damage-binding protein 1 OS=Homo sapiens OX=9606 GN=DDB1 PE=1 SV=1	2.272	1	2	3	2	1140	126.9	5.26	1.99	741792
High	Q9Y237	PIN4	Peptidyl-prolyl cis-trans isomerase NIMA-interacting 4 OS=Homo sapiens OX=9606 GN=PIN4 PE=1 SV=1	1.818	9	1	1	1	131	13.8	9.77	1.79	876077
High	P18621	RPL17	60S ribosomal protein L17 OS=Homo sapiens OX=9606 GN=RPL17 PE=1 SV=3	2.311	19	5	8	3	184	21.4	10.17	1.65	5.7413e+06
High	Q9NZI8	IGF2BP1	Insulin-like growth factor 2 mRNA-binding protein 1 OS=Homo sapiens OX=9606 GN=IGF2BP1 PE=1 SV=2	2.441	12	6	9	6	577	63.4	9.2	1.64	898522
High	P12956	XRCC6	X-ray repair cross-complementing protein 6 OS=Homo sapiens OX=9606 GN=XRCC6 PE=1 SV=2	3.126	8	4	6	4	609	69.8	6.64	1.63	1440966
High	Q06330	RBPJ	Recombining binding protein suppressor of hairless OS=Homo sapiens OX=9606 GN=RBPJ PE=1 SV=3	2.303	2	1	2	1	500	55.6	7.18	1.61		381635
High	Q8IX12	CCAR1	Cell division cycle and apoptosis regulator protein 1 OS=Homo sapiens OX=9606 GN=CCAR1 PE=1 SV=2	3.106	2	3	6	3	1150	132.7	5.76	1.61	2.01161e+06
High	P78527	PRKDC	DNA-dependent protein kinase catalytic subunit OS=Homo sapiens OX=9606 GN=PRKDC PE=1 SV=3	2.235	3	11	36	11	4128	468.8	7.12	1.6	255401
High	O43150	ASAP2	Arf-GAP with SH3 domain, ANK repeat and PH domain-containing protein 2 OS=Homo sapiens OX=9606 GN=ASAP2 PE=1 SV=3	1.864	2	3	29	3	1006	111.6	6.68	26.17	6.26354e+08	1.61896e+06		386.886
High	Q00839	HNRNPU	Heterogeneous nuclear ribonucleoprotein U OS=Homo sapiens OX=9606 GN=HNRNPU PE=1 SV=6	2.969	16	14	20	13	825	90.5	6	4.36	6.94073e+06	33478.4		207.319
High	P62249	RPS16	40S ribosomal protein S16 OS=Homo sapiens OX=9606 GN=RPS16 PE=1 SV=2	4.922	36	8	12	8	146	16.4	10.21	7.63	5.72326e+06	30704		186.401
High	P42766	RPL35	60S ribosomal protein L35 OS=Homo sapiens OX=9606 GN=RPL35 PE=1 SV=2	3.485	14	2	6	2	123	14.5	11.05	10.51	13601984	87385.9		155.654
High	Q06830	PRDX1	Peroxiredoxin-1 OS=Homo sapiens OX=9606 GN=PRDX1 PE=1 SV=1	4.746	35	6	12	5	199	22.1	8.13	8.17	1.44676e+07	93847.8		154.16
High	P23528	CFL1	Cofilin-1 OS=Homo sapiens OX=9606 GN=CFL1 PE=1 SV=3	3.762	13	2	7	2	166	18.5	8.09	10.62	6.60116e+06	53008.1	Met-loss+Acetyl [N-Term]	124.531
High	Q13813	SPTAN1	Spectrin alpha chain, non-erythrocytic 1 OS=Homo sapiens OX=9606 GN=SPTAN1 PE=1 SV=3	7.999	6	14	41	14	2472	284.4	5.35	7.74	3.52845e+06	37915.2		93.0615
High	P15880	RPS2	40S ribosomal protein S2 OS=Homo sapiens OX=9606 GN=RPS2 PE=1 SV=2	2.477	14	5	13	5	293	31.3	10.24	8.85	3.16292e+06	51026.8		61.9855
High	P83731	RPL24	60S ribosomal protein L24 OS=Homo sapiens OX=9606 GN=RPL24 PE=1 SV=1	2.258	17	4	9	4	157	17.8	11.25	3.3	3.17678e+06	51312		61.911
High	P10515	DLAT	Dihydrolipoyllysine-residue acetyltransferase component of pyruvate dehydrogenase complex, mitochondrial OS=Homo sapiens OX=9606 GN=DLAT PE=1 SV=3	4.298	6	4	13	4	647	69	7.84	5.78	7.24576e+06	124365		58.2621
High	P67936	TPM4	Tropomyosin alpha-4 chain OS=Homo sapiens OX=9606 GN=TPM4 PE=1 SV=3	1.888	11	4	6	2	248	28.5	4.69	1.73	6255944	139224		44.9344
High	P68104	EEF1A1	Elongation factor 1-alpha 1 OS=Homo sapiens OX=9606 GN=EEF1A1 PE=1 SV=1	12.147	19	11	29	6	462	50.1	9.01	44.12	1.56323e+08	3.57196e+06		43.7638
High	P09651	HNRNPA1	Heterogeneous nuclear ribonucleoprotein A1 OS=Homo sapiens OX=9606 GN=HNRNPA1 PE=1 SV=5	10.21	13	4	14	3	372	38.7	9.13	7.65	7.24218e+06	207664		34.8744
High	P26641	EEF1G	Elongation factor 1-gamma OS=Homo sapiens OX=9606 GN=EEF1G PE=1 SV=3	9.71	19	8	14	8	437	50.1	6.67	5.2	1.38022e+07	399031		34.5894
High	P04075	ALDOA	Fructose-bisphosphate aldolase A OS=Homo sapiens OX=9606 GN=ALDOA PE=1 SV=2	2.689	4	2	4	2	364	39.4	8.09	4.54	993980	29316.7		33.9049
High	P32119	PRDX2	Peroxiredoxin-2 OS=Homo sapiens OX=9606 GN=PRDX2 PE=1 SV=5	4.403	13	3	8	3	198	21.9	5.97	7.81	3.30981e+06	119087		27.7932
High	P10909	CLU	Clusterin OS=Homo sapiens OX=9606 GN=CLU PE=1 SV=1	2.706	6	3	8	3	449	52.5	6.27	7.08	2.37954e+06	95873.3		24.8196
High	P11387	TOP1	DNA topoisomerase 1 OS=Homo sapiens OX=9606 GN=TOP1 PE=1 SV=2	5.872	11	10	16	8	765	90.7	9.31	11.93	1.64473e+07	985041		16.6971
High	P07437	TUBB	Tubulin beta chain OS=Homo sapiens OX=9606 GN=TUBB PE=1 SV=2	7.737	12	5	19	5	444	49.6	4.89	5.7	6.0376e+06	362807		16.6413
High	P11182	DBT	Lipoamide acyltransferase component of branched-chain alpha-keto acid dehydrogenase complex, mitochondrial OS=Homo sapiens OX=9606 GN=DBT PE=1 SV=3	4.589	8	4	7	4	482	53.5	8.51	3.82	2.1238e+06	134176		15.8285
High	Q86U42	PABPN1	Polyadenylate-binding protein 2 OS=Homo sapiens OX=9606 GN=PABPN1 PE=1 SV=3	6.04	8	2	4	2	306	32.7	5.06	10.96	1.18475e+06	89469.6	Met-loss+Acetyl [N-Term]	13.2419
High	Q01082	SPTBN1	Spectrin beta chain, non-erythrocytic 1 OS=Homo sapiens OX=9606 GN=SPTBN1 PE=1 SV=2	5.163	4	10	11	7	2364	274.4	5.57	2.44	1.81509e+06	149882		12.1101
High	P35659	DEK	Protein DEK OS=Homo sapiens OX=9606 GN=DEK PE=1 SV=1	4.015	5	2	5	2	375	42.6	8.56	7.8	8.34332e+06	731946		11.3988
High	P40939	HADHA	Trifunctional enzyme subunit alpha, mitochondrial OS=Homo sapiens OX=9606 GN=HADHA PE=1 SV=2	7.154	11	9	17	9	763	82.9	9.04	12.98	4.8409e+06	427061		11.3354
High	P22626	HNRNPA2B1	Heterogeneous nuclear ribonucleoproteins A2/B1 OS=Homo sapiens OX=9606 GN=HNRNPA2B1 PE=1 SV=2	12.643	18	7	13	7	353	37.4	8.95	14.11	1.01562e+07	909452		11.1674
High	P40227	CCT6A	T-complex protein 1 subunit zeta OS=Homo sapiens OX=9606 GN=CCT6A PE=1 SV=3	5.499	17	10	15	10	531	58	6.68	5.76	4.16394e+06	377615		11.0269
High	P68363	TUBA1B	Tubulin alpha-1B chain OS=Homo sapiens OX=9606 GN=TUBA1B PE=1 SV=1	9.469	15	6	15	5	451	50.1	5.06	14.18	1.87028e+07	1.75501e+06		10.6568
High	P62906	RPL10A	60S ribosomal protein L10a OS=Homo sapiens OX=9606 GN=RPL10A PE=1 SV=2	3	14	3	8	3	217	24.8	9.94	7.78	6.3339e+06	596794		10.6132
High	P68431	H3C1	Histone H3.1 OS=Homo sapiens OX=9606 GN=HIST1H3A PE=1 SV=2	9.569	44	10	71	10	136	15.4	11.12	84.69	5.45848e+08	5.16725e+07		10.5636
High	P22061	PCMT1	Protein-L-isoaspartate(D-aspartate) O-methyltransferase OS=Homo sapiens OX=9606 GN=PCMT1 PE=1 SV=4	3.562	11	3	4	3	227	24.6	7.21	4	6.42443e+06	661109		9.71765
High	P0DP25	CALM3	Calmodulin-3 OS=Homo sapiens OX=9606 GN=CALM3 PE=1 SV=1	4.074	9	1	3	1	149	16.8	4.22	10.1	4.4243e+06	465514	Met-loss+Acetyl [N-Term]	9.50411
High	P62826	RAN	GTP-binding nuclear protein Ran OS=Homo sapiens OX=9606 GN=RAN PE=1 SV=3	5.905	11	2	18	2	216	24.4	7.49	19.61	3.91929e+07	4.19325e+06	Met-loss+Acetyl [N-Term]	9.34665
High	P49327	FASN	Fatty acid synthase OS=Homo sapiens OX=9606 GN=FASN PE=1 SV=3	8.963	3	8	10	8	2511	273.3	6.44	3.82	2.10167e+06	225569		9.3172
High	Q6FI13	H2AC18	Histone H2A type 2-A OS=Homo sapiens OX=9606 GN=HIST2H2AA3 PE=1 SV=3	62.832	65	8	60	3	130	14.1	10.9	190.38	1424698134	153314014		9.29268
High	Q92878	RAD50	DNA repair protein RAD50 OS=Homo sapiens OX=9606 GN=RAD50 PE=1 SV=1	3.612	4	5	8	5	1312	153.8	6.89	5.49	3.41649e+06	387507		8.81658
High	Q08945	SSRP1	FACT complex subunit SSRP1 OS=Homo sapiens OX=9606 GN=SSRP1 PE=1 SV=1	8.385	10	8	26	8	709	81	6.87	34.64	2.71906e+07	3.16474e+06	Met-loss+Acetyl [N-Term]	8.59173
High	Q9H1E3	NUCKS1	Nuclear ubiquitous casein and cyclin-dependent kinase substrate 1 OS=Homo sapiens OX=9606 GN=NUCKS1 PE=1 SV=1	16.939	33	9	86	9	243	27.3	5.08	39.33	24334746	3.18915e+06		7.63049
High	Q14683	SMC1A	Structural maintenance of chromosomes protein 1A OS=Homo sapiens OX=9606 GN=SMC1A PE=1 SV=2	7.055	10	12	21	10	1233	143.1	7.64	8.86	4.1654e+06	557641		7.46967
High	P55084	HADHB	Trifunctional enzyme subunit beta, mitochondrial OS=Homo sapiens OX=9606 GN=HADHB PE=1 SV=3	7.304	8	4	7	4	474	51.3	9.41	10.2	5.27683e+06	720346		7.32541
High	P10412	H1-4	Histone H1.4 OS=Homo sapiens OX=9606 GN=HIST1H1E PE=1 SV=2	31.478	54	15	97	4	219	21.9	11.03	134.07	5.84886e+08	8.16865e+07	Met-loss [N-Term]; Met-loss+Acetyl [N-Term]	7.16013
High	Q9UQ35	SRRM2	Serine/arginine repetitive matrix protein 2 OS=Homo sapiens OX=9606 GN=SRRM2 PE=1 SV=2	10.373	5	13	20	12	2752	299.4	12.06	18.81	9.89288e+06	1.47231e+06		6.71929
High	Q8NEU8	APPL2	DCC-interacting protein 13-beta OS=Homo sapiens OX=9606 GN=APPL2 PE=1 SV=3	2.332	8	7	10	7	664	74.4	4.94	3.71	2.44316e+06	375280		6.51023
High	P08670	VIM	Vimentin OS=Homo sapiens OX=9606 GN=VIM PE=1 SV=4	40.311	48	25	109	18	466	53.6	5.12	158.04	3.24298e+08	5.06303e+07		6.40521
High	P08621	SNRNP70	U1 small nuclear ribonucleoprotein 70 kDa OS=Homo sapiens OX=9606 GN=SNRNP70 PE=1 SV=2	2.436	7	3	5	3	437	51.5	9.94	3.65	348265	55658.4		6.25719
High	P05114	HMGN1	Non-histone chromosomal protein HMG-14 OS=Homo sapiens OX=9606 GN=HMGN1 PE=1 SV=3	6.88	42	4	8	4	100	10.7	9.6	11.74	9.25709e+06	1.48329e+06		6.24092
High	Q00059	TFAM	Transcription factor A, mitochondrial OS=Homo sapiens OX=9606 GN=TFAM PE=1 SV=1	3.608	18	5	8	5	246	29.1	9.72	8.72	5448620	903028		6.03372
High	Q96AE4	FUBP1	Far upstream element-binding protein 1 OS=Homo sapiens OX=9606 GN=FUBP1 PE=1 SV=3	2.786	2	1	2	1	644	67.5	7.61	4.66	750530	124780		6.01483
High	Q9NVA2	SEPTIN11	Septin-11 OS=Homo sapiens OX=9606 GN=SEPT11 PE=1 SV=3	5.291	10	3	6	3	429	49.4	6.81	13.7	2.10749e+06	361342		5.8324
High	P50991	CCT4	T-complex protein 1 subunit delta OS=Homo sapiens OX=9606 GN=CCT4 PE=1 SV=4	2.199	10	5	7	5	539	57.9	7.83	1.73	3.45086e+06	604381		5.70973
High	P16104	H2AX	Histone H2AX OS=Homo sapiens OX=9606 GN=H2AFX PE=1 SV=2	42.083	43	6	50	2	143	15.1	10.74	197.19	1.67543e+07	2.9459e+06		5.68731
High	Q14247	CTTN	Src substrate cortactin OS=Homo sapiens OX=9606 GN=CTTN PE=1 SV=2	2.468	9	5	10	5	550	61.5	5.4	3.84	1.63108e+06	288486		5.65392
High	P35580	MYH10	Myosin-10 OS=Homo sapiens OX=9606 GN=MYH10 PE=1 SV=3	58.658	16	37	106	23	1976	228.9	5.54	120.68	5.19358e+07	9.39319e+06		5.52908
High	P62805	H4C1	Histone H4 OS=Homo sapiens OX=9606 GN=HIST1H4A PE=1 SV=2	21.34	66	7	68	7	103	11.4	11.36	141.17	1.83419e+09	3.4513e+08		5.31448
High	P20700	LMNB1	Lamin-B1 OS=Homo sapiens OX=9606 GN=LMNB1 PE=1 SV=2	8.078	18	9	18	8	586	66.4	5.16	17.74	8.94722e+06	1.7114e+06		5.228
High	O75475	PSIP1	PC4 and SFRS1-interacting protein OS=Homo sapiens OX=9606 GN=PSIP1 PE=1 SV=1	10.14	21	12	77	12	530	60.1	9.13	13.73	1.11748e+07	2.19223e+06		5.09745
High	Q16643	DBN1	Drebrin OS=Homo sapiens OX=9606 GN=DBN1 PE=1 SV=4	13.985	11	6	17	6	649	71.4	4.45	29.75	8.73431e+06	1.72271e+06	Met-loss+Acetyl [N-Term]	5.07009
High	Q9UQE7	SMC3	Structural maintenance of chromosomes protein 3 OS=Homo sapiens OX=9606 GN=SMC3 PE=1 SV=2	5.324	4	5	28	5	1217	141.5	7.18	9.34	2.64615e+06	550146		4.8099
High	P09874	PARP1	Poly [ADP-ribose] polymerase 1 OS=Homo sapiens OX=9606 GN=PARP1 PE=1 SV=4	62.532	23	27	114	27	1014	113	8.88	167.48	1.8921e+08	4.23124e+07		4.47173
High	Q9H0H5	RACGAP1	Rac GTPase-activating protein 1 OS=Homo sapiens OX=9606 GN=RACGAP1 PE=1 SV=1	2.295	2	2	2	2	632	71	8.88	1.65	737916	166605		4.42914
High	Q9Y5B9	SUPT16H	FACT complex subunit SPT16 OS=Homo sapiens OX=9606 GN=SUPT16H PE=1 SV=1	19.199	13	14	48	13	1047	119.8	5.66	58.88	4.12242e+07	9.55092e+06		4.31625
High	P28370	SMARCA1	Probable global transcription activator SNF2L1 OS=Homo sapiens OX=9606 GN=SMARCA1 PE=1 SV=2	7.739	12	13	22	9	1054	122.5	8.09	9.55	6.22831e+06	1.4804e+06		4.20717
High	P62280	RPS11	40S ribosomal protein S11 OS=Homo sapiens OX=9606 GN=RPS11 PE=1 SV=3	8.039	31	7	20	7	158	18.4	10.3	21.92	2.22826e+07	5.31978e+06	Met-loss+Acetyl [N-Term]	4.18864
High	P62857	RPS28	40S ribosomal protein S28 OS=Homo sapiens OX=9606 GN=RPS28 PE=1 SV=1	5.432	29	2	7	2	69	7.8	10.7	17.31	1.14196e+07	2.80181e+06		4.07581
High	Q01658	DR1	Protein Dr1 OS=Homo sapiens OX=9606 GN=DR1 PE=1 SV=1	2.595	13	2	4	2	176	19.4	4.75	3.88	692710	170301	Met-loss+Acetyl [N-Term]	4.06757
High	P0DMV9	HSPA1B	Heat shock 70 kDa protein 1B OS=Homo sapiens OX=9606 GN=HSPA1B PE=1 SV=1	16.19	15	11	56	3	641	70	5.66	68.83	4.30613e+07	1.06571e+07		4.04061
High	P35579	MYH9	Myosin-9 OS=Homo sapiens OX=9606 GN=MYH9 PE=1 SV=4	68.508	22	48	154	35	1960	226.4	5.6	167.62	1.41481e+08	3.71381e+07		3.8096
High	Q5QNW6	H2BC18	Histone H2B type 2-F OS=Homo sapiens OX=9606 GN=HIST2H2BF PE=1 SV=3	17.289	67	11	78	2	126	13.9	10.32	129.49	1.15568e+09	3.0416e+08		3.79959
High	P07305	H1-0	Histone H1.0 OS=Homo sapiens OX=9606 GN=H1F0 PE=1 SV=3	6.432	22	4	10	4	194	20.9	10.84	12.41	1.16911e+07	3.11585e+06		3.75214
High	O60264	SMARCA5	SWI/SNF-related matrix-associated actin-dependent regulator of chromatin subfamily A member 5 OS=Homo sapiens OX=9606 GN=SMARCA5 PE=1 SV=1	13.295	12	12	41	8	1052	121.8	8.09	24.46	7.90951e+06	2.10966e+06		3.74919
High	P27694	RPA1	Replication protein A 70 kDa DNA-binding subunit OS=Homo sapiens OX=9606 GN=RPA1 PE=1 SV=2	9.47	10	6	179	6	616	68.1	7.21	11.67	4.20455e+06	1.13057e+06		3.71897
High	Q07020	RPL18	60S ribosomal protein L18 OS=Homo sapiens OX=9606 GN=RPL18 PE=1 SV=2	4.154	10	2	7	2	188	21.6	11.72	6.51	4.27536e+06	1170576		3.65235
High	P11142	HSPA8	Heat shock cognate 71 kDa protein OS=Homo sapiens OX=9606 GN=HSPA8 PE=1 SV=1	10.877	14	11	40	5	646	70.9	5.52	39.22	8.09459e+07	2.24645e+07		3.60329
High	P17096	HMGA1	High mobility group protein HMG-I/HMG-Y OS=Homo sapiens OX=9606 GN=HMGA1 PE=1 SV=3	12.202	45	4	20	4	107	11.7	10.32	31.22	2.26805e+07	6.35891e+06		3.56672
High	P18846	ATF1	Cyclic AMP-dependent transcription factor ATF-1 OS=Homo sapiens OX=9606 GN=ATF1 PE=1 SV=2	2.444	6	2	4	2	271	29.2	8.37	4.53	2.82926e+06	816205		3.46635
High	P38646	HSPA9	Stress-70 protein, mitochondrial OS=Homo sapiens OX=9606 GN=HSPA9 PE=1 SV=2	58.231	39	23	92	22	679	73.6	6.16	159.77	1.28048e+08	3.76148e+07		3.40419
High	Q86YP4	GATAD2A	Transcriptional repressor p66-alpha OS=Homo sapiens OX=9606 GN=GATAD2A PE=1 SV=1	5.025	7	5	29	4	633	68	9.94	4.29	1.68386e+06	505739		3.32951
High	P16403	H1-2	Histone H1.2 OS=Homo sapiens OX=9606 GN=HIST1H1C PE=1 SV=2	25.265	48	12	92	3	213	21.4	10.93	118.17	117918308	3.72015e+07	Met-loss+Acetyl [N-Term]	3.16972
High	P08238	HSP90AB1	Heat shock protein HSP 90-beta OS=Homo sapiens OX=9606 GN=HSP90AB1 PE=1 SV=4	9.137	8	6	14	4	724	83.2	5.03	18.67	9.01775e+06	2899081		3.11055
High	P19338	NCL	Nucleolin OS=Homo sapiens OX=9606 GN=NCL PE=1 SV=3	6.269	6	5	11	5	710	76.6	4.7	9.64	7.44331e+06	2.40473e+06		3.09528
High	P11388	TOP2A	DNA topoisomerase 2-alpha OS=Homo sapiens OX=9606 GN=TOP2A PE=1 SV=3	3.531	7	12	18	11	1531	174.3	8.72	3.76	1.8052e+06	587878		3.07071
High	Q01469	FABP5	Fatty acid-binding protein 5 OS=Homo sapiens OX=9606 GN=FABP5 PE=1 SV=3	4.723	14	2	9	2	135	15.2	7.01	11.88	2.34527e+06	766335	Met-loss+Acetyl [N-Term]	3.06037
High	P61978	HNRNPK	Heterogeneous nuclear ribonucleoprotein K OS=Homo sapiens OX=9606 GN=HNRNPK PE=1 SV=1	13.438	19	9	20	9	463	50.9	5.54	21.25	6.40063e+06	2.2671e+06		2.82327
High	P14618	PKM	Pyruvate kinase PKM OS=Homo sapiens OX=9606 GN=PKM PE=1 SV=4	6.059	8	5	11	4	531	57.9	7.84	7.84	5.27948e+06	1.91695e+06		2.75411
High	P51991	HNRNPA3	Heterogeneous nuclear ribonucleoprotein A3 OS=Homo sapiens OX=9606 GN=HNRNPA3 PE=1 SV=2	2.628	11	4	12	4	378	39.6	9.01	9.3	2.37322e+06	865314		2.74261
High	P18754	RCC1	Regulator of chromosome condensation OS=Homo sapiens OX=9606 GN=RCC1 PE=1 SV=1	3.944	5	2	9	2	421	44.9	7.52	10.64	1.03371e+07	3778575		2.73571
High	P60709	ACTB	Actin, cytoplasmic 1 OS=Homo sapiens OX=9606 GN=ACTB PE=1 SV=1	36.127	30	10	82	1	375	41.7	5.48	152.39	3.85459e+08	1.42012e+08	Met-loss+Acetyl [N-Term]	2.71427
High	P42166	TMPO	Lamina-associated polypeptide 2, isoform alpha OS=Homo sapiens OX=9606 GN=TMPO PE=1 SV=2	4.391	5	3	4	1	694	75.4	7.66	7.19	1.53394e+06	575058		2.66745
High	P01876	IGHA1	Immunoglobulin heavy constant alpha 1 OS=Homo sapiens OX=9606 GN=IGHA1 PE=1 SV=2	4.644	9	3	10	2	353	37.6	6.51	13.64	4.55004e+06	1.7305e+06		2.62932
High	Q08554	DSC1	Desmocollin-1 OS=Homo sapiens OX=9606 GN=DSC1 PE=1 SV=2	5.738	8	6	19	6	894	99.9	5.43	6.4	3.97141e+06	1.54113e+06		2.57694
High	Q8N257	H2BU1	Histone H2B type 3-B OS=Homo sapiens OX=9606 GN=HIST3H2BB PE=1 SV=3	16.62	67	10	55	2	126	13.9	10.32	102.12	2.78466e+07	1.13552e+07		2.45232
High	P84103	SRSF3	Serine/arginine-rich splicing factor 3 OS=Homo sapiens OX=9606 GN=SRSF3 PE=1 SV=1	1.935	27	5	7	5	164	19.3	11.65	1.63	1.32867e+06	565884		2.34796
High	P07197	NEFM	Neurofilament medium polypeptide OS=Homo sapiens OX=9606 GN=NEFM PE=1 SV=3	10.578	10	10	25	8	916	102.4	4.91	11.25	5.74591e+06	2.46009e+06	Met-loss+Acetyl [N-Term]	2.33565
High	P60866	RPS20	40S ribosomal protein S20 OS=Homo sapiens OX=9606 GN=RPS20 PE=1 SV=1	7.176	23	3	13	3	119	13.4	9.94	27.49	6.98287e+06	3.01347e+06		2.31722
High	P02545	LMNA	Prelamin-A/C OS=Homo sapiens OX=9606 GN=LMNA PE=1 SV=1	21.396	20	12	35	12	664	74.1	7.02	42.94	1.64016e+07	7.08005e+06		2.31659
High	P06748	NPM1	Nucleophosmin OS=Homo sapiens OX=9606 GN=NPM1 PE=1 SV=2	13.3	15	5	17	5	294	32.6	4.78	24.34	2.76141e+07	1.21233e+07		2.27778
High	P16402	H1-3	Histone H1.3 OS=Homo sapiens OX=9606 GN=HIST1H1D PE=1 SV=2	19.252	54	13	76	5	221	22.3	11.02	87.43	15241619	6911404	Met-loss+Acetyl [N-Term]	2.20529
High	P52926	HMGA2	High mobility group protein HMGI-C OS=Homo sapiens OX=9606 GN=HMGA2 PE=1 SV=1	4.68	20	1	9	1	109	11.8	10.62	6.83	1.87567e+06	893545		2.09914
High	P49207	RPL34	60S ribosomal protein L34 OS=Homo sapiens OX=9606 GN=RPL34 PE=1 SV=3	2.002	15	2	3	2	117	13.3	11.47	1.62	1.22029e+06	586204		2.08169
High	P60981	DSTN	Destrin OS=Homo sapiens OX=9606 GN=DSTN PE=1 SV=3	2.54	8	1	5	1	165	18.5	7.85	4.04	545753	266420	Met-loss+Acetyl [N-Term]	2.04847
High	P62081	RPS7	40S ribosomal protein S7 OS=Homo sapiens OX=9606 GN=RPS7 PE=1 SV=1	2.156	17	4	14	4	194	22.1	10.1	7.87	5474297	2.77937e+06		1.96962
High	P62917	RPL8	60S ribosomal protein L8 OS=Homo sapiens OX=9606 GN=RPL8 PE=1 SV=2	8.818	13	3	11	3	257	28	11.03	20.86	6.01572e+06	3.07171e+06		1.95842
High	P62899	RPL31	60S ribosomal protein L31 OS=Homo sapiens OX=9606 GN=RPL31 PE=1 SV=1	2.169	37	5	11	5	125	14.5	10.54	11.14	3.75065e+06	1.92179e+06		1.95164
High	P62701	RPS4X	40S ribosomal protein S4, X isoform OS=Homo sapiens OX=9606 GN=RPS4X PE=1 SV=2	7.242	24	8	20	5	263	29.6	10.15	17.49	8.85835e+06	4.63156e+06		1.91261
High	P49411	TUFM	Elongation factor Tu, mitochondrial OS=Homo sapiens OX=9606 GN=TUFM PE=1 SV=2	7.984	12	6	19	6	452	49.5	7.61	18.54	8.48556e+06	4.45639e+06		1.90413
High	P62424	RPL7A	60S ribosomal protein L7a OS=Homo sapiens OX=9606 GN=RPL7A PE=1 SV=2	4.404	15	4	8	3	266	30	10.61	13.5	9.56723e+06	5.2832e+06		1.81088
High	Q92841	DDX17	Probable ATP-dependent RNA helicase DDX17 OS=Homo sapiens OX=9606 GN=DDX17 PE=1 SV=2	3.68	13	8	15	6	729	80.2	8.27	3.3	5.11863e+06	2.83297e+06		1.8068
High	P17987	TCP1	T-complex protein 1 subunit alpha OS=Homo sapiens OX=9606 GN=TCP1 PE=1 SV=1	5.529	6	4	6	4	556	60.3	6.11	9.55	1849756	1.056e+06		1.75166
High	P06733	ENO1	Alpha-enolase OS=Homo sapiens OX=9606 GN=ENO1 PE=1 SV=2	3.141	9	5	13	5	434	47.1	7.39	3.37	3.28518e+06	1.91109e+06		1.71901
High	P52272	HNRNPM	Heterogeneous nuclear ribonucleoprotein M OS=Homo sapiens OX=9606 GN=HNRNPM PE=1 SV=3	6.07	17	11	33	11	730	77.5	8.7	3.67	4.78972e+06	2.79997e+06		1.71063
High	P27635	RPL10	60S ribosomal protein L10 OS=Homo sapiens OX=9606 GN=RPL10 PE=1 SV=4	2.927	17	4	11	4	214	24.6	10.08	1.89	5.64473e+06	3.30859e+06		1.70608
High	P62753	RPS6	40S ribosomal protein S6 OS=Homo sapiens OX=9606 GN=RPS6 PE=1 SV=1	1.85	3	1	6	1	249	28.7	10.84	7.83	2995647	1.78295e+06		1.68017
High	P62263	RPS14	40S ribosomal protein S14 OS=Homo sapiens OX=9606 GN=RPS14 PE=1 SV=3	3.232	7	1	6	1	151	16.3	10.05	11.34	5.68722e+06	3.42705e+06		1.65951
High	Q02878	RPL6	60S ribosomal protein L6 OS=Homo sapiens OX=9606 GN=RPL6 PE=1 SV=3	5.474	16	6	8	6	288	32.7	10.58	1.85	6.9867e+06	4.27665e+06		1.63369
High	P60842	EIF4A1	Eukaryotic initiation factor 4A-I OS=Homo sapiens OX=9606 GN=EIF4A1 PE=1 SV=1	4.657	8	3	7	3	406	46.1	5.48	7.99	6.36794e+06	3.90114e+06		1.63233
High	P61247	RPS3A	40S ribosomal protein S3a OS=Homo sapiens OX=9606 GN=RPS3A PE=1 SV=2	9.007	23	7	19	7	264	29.9	9.73	9.47	9.86928e+06	6.16782e+06		1.60013
High	Q96AG4	LRRC59	Leucine-rich repeat-containing protein 59 OS=Homo sapiens OX=9606 GN=LRRC59 PE=1 SV=1	2.596	6	2	4	2	307	34.9	9.57	3.93	1.69986e+06	1.06848e+06		1.59091
High	Q8N5F7	NKAP	NF-kappa-B-activating protein OS=Homo sapiens OX=9606 GN=NKAP PE=1 SV=1	2.248	8	3	5	3	415	47.1	10.11	1.89	1.42954e+06	906841		1.57639
High	P61254	RPL26	60S ribosomal protein L26 OS=Homo sapiens OX=9606 GN=RPL26 PE=1 SV=1	3.171	15	3	5	2	145	17.2	10.55	7.14	1494819	958472		1.55959
High	P26373	RPL13	60S ribosomal protein L13 OS=Homo sapiens OX=9606 GN=RPL13 PE=1 SV=4	4.869	19	4	8	3	211	24.2	11.65	16.75	6.12398e+06	4.00179e+06		1.53031
High	Q9H0C2	SLC25A31	ADP/ATP translocase 4 OS=Homo sapiens OX=9606 GN=SLC25A31 PE=2 SV=1	3.246	13	5	19	3	315	35	9.89	28.46	2.0519e+07	13625465		1.50593
High	P11021	HSPA5	Endoplasmic reticulum chaperone BiP OS=Homo sapiens OX=9606 GN=HSPA5 PE=1 SV=2	12.38	13	10	35	9	654	72.3	5.16	51.51	1.96265e+07	1.31138e+07		1.49662
High	P15924	DSP	Desmoplakin OS=Homo sapiens OX=9606 GN=DSP PE=1 SV=3	57.143	14	48	110	48	2871	331.6	6.81	103.63	5.23543e+07	3.56807e+07		1.4673
High	P05023	ATP1A1	Sodium/potassium-transporting ATPase subunit alpha-1 OS=Homo sapiens OX=9606 GN=ATP1A1 PE=1 SV=1	5.166	7	7	34	4	1023	112.8	5.49	3.68	2.25326e+06	1.53578e+06		1.46717
High	Q8WVV4	POF1B	Protein POF1B OS=Homo sapiens OX=9606 GN=POF1B PE=1 SV=3	3.056	3	2	4	2	589	68	6.32	1.7	1.21202e+06	830042		1.46019
High	P62829	RPL23	60S ribosomal protein L23 OS=Homo sapiens OX=9606 GN=RPL23 PE=1 SV=1	2.48	7	1	4	1	140	14.9	10.51	8.41	5.57144e+06	3.85002e+06		1.44712
High	Q15366	PCBP2	Poly(rC)-binding protein 2 OS=Homo sapiens OX=9606 GN=PCBP2 PE=1 SV=1	4.602	8	3	4	1	365	38.6	6.79	2.11	1.20782e+06	838264		1.44086
High	P61313	RPL15	60S ribosomal protein L15 OS=Homo sapiens OX=9606 GN=RPL15 PE=1 SV=2	1.817	7	2	9	2	204	24.1	11.62	3.87	2268378	1.63446e+06		1.38784
High	P04843	RPN1	Dolichyl-diphosphooligosaccharide--protein glycosyltransferase subunit 1 OS=Homo sapiens OX=9606 GN=RPN1 PE=1 SV=1	4.861	3	2	6	2	607	68.5	6.38	11.27	1.05275e+06	781549		1.347
High	P23284	PPIB	Peptidyl-prolyl cis-trans isomerase B OS=Homo sapiens OX=9606 GN=PPIB PE=1 SV=2	2.261	13	3	9	3	216	23.7	9.41	1.64	2.2374e+06	1.73634e+06		1.28857
High	Q9BYE4	SPRR2G	Small proline-rich protein 2G OS=Homo sapiens OX=9606 GN=SPRR2G PE=3 SV=1	4.107	30	2	6	2	73	8.2	7.96	15.27	7.30923e+06	5.7657e+06		1.26771
High	P23246	SFPQ	Splicing factor, proline- and glutamine-rich OS=Homo sapiens OX=9606 GN=SFPQ PE=1 SV=2	9.409	12	8	20	7	707	76.1	9.44	15.33	5.18861e+06	4.2398e+06		1.22379
High	Q15365	PCBP1	Poly(rC)-binding protein 1 OS=Homo sapiens OX=9606 GN=PCBP1 PE=1 SV=2	5.773	18	5	8	3	356	37.5	7.09	2.11	3.02044e+06	2.70442e+06		1.11685
High	Q15517	CDSN	Corneodesmosin OS=Homo sapiens OX=9606 GN=CDSN PE=1 SV=3	2.115	6	4	9	4	529	51.5	8.35	1.82	3.57968e+06	3.25502e+06		1.09974
High	P46781	RPS9	40S ribosomal protein S9 OS=Homo sapiens OX=9606 GN=RPS9 PE=1 SV=3	3.133	22	6	19	5	194	22.6	10.65	10.87	14174937	13084188		1.08336
High	P46779	RPL28	60S ribosomal protein L28 OS=Homo sapiens OX=9606 GN=RPL28 PE=1 SV=3	6.627	28	5	15	5	137	15.7	12.02	19.79	5.6229e+06	5740007		0.979599
High	P63244	RACK1	Receptor of activated protein C kinase 1 OS=Homo sapiens OX=9606 GN=RACK1 PE=1 SV=3	6.033	13	5	14	5	317	35.1	7.69	16.15	5.37937e+06	5.64563e+06	Met-loss+Acetyl [N-Term]	0.952837
High	P62269	RPS18	40S ribosomal protein S18 OS=Homo sapiens OX=9606 GN=RPS18 PE=1 SV=3	8.19	26	4	11	4	152	17.7	10.99	13.66	2.68623e+06	2.94595e+06		0.91184
High	P10599	TXN	Thioredoxin OS=Homo sapiens OX=9606 GN=TXN PE=1 SV=3	2.248	9	1	9	1	105	11.7	4.92	9.95	3.60396e+06	4.07355e+06		0.884723
High	P14923	JUP	Junction plakoglobin OS=Homo sapiens OX=9606 GN=JUP PE=1 SV=3	13.65	9	6	21	6	745	81.7	6.14	22.8	8564064	1.03617e+07		0.826514
High	P35321	SPRR1A	Cornifin-A OS=Homo sapiens OX=9606 GN=SPRR1A PE=1 SV=2	2.629	52	4	9	4	89	9.9	8.48	1.71	4886413	5.91849e+06		0.825618
High	P23396	RPS3	40S ribosomal protein S3 OS=Homo sapiens OX=9606 GN=RPS3 PE=1 SV=2	6.397	19	5	16	5	243	26.7	9.66	12.76	7.55505e+06	9.34781e+06		0.808216
High	P16615	ATP2A2	Sarcoplasmic/endoplasmic reticulum calcium ATPase 2 OS=Homo sapiens OX=9606 GN=ATP2A2 PE=1 SV=1	3.975	6	7	12	5	1042	114.7	5.34	2.06	795975	993410		0.801255
High	P28799	GRN	Granulins OS=Homo sapiens OX=9606 GN=GRN PE=1 SV=2	22.885	13	6	48	6	593	63.5	6.83	78.61	2.778e+07	3.61494e+07		0.768478
High	P12036	NEFH	Neurofilament heavy polypeptide OS=Homo sapiens OX=9606 GN=NEFH PE=1 SV=4	2.211	11	10	32	9	1026	112.4	6.18	12.18	53418596	73405544		0.727719
High	P07355	ANXA2	Annexin A2 OS=Homo sapiens OX=9606 GN=ANXA2 PE=1 SV=2	6.155	11	4	7	2	339	38.6	7.75	7.09	2.10951e+06	2.92632e+06		0.720874
High	P20930	FLG	Filaggrin OS=Homo sapiens OX=9606 GN=FLG PE=1 SV=3	1.832	13	26	39	26	4061	434.9	9.25	4.7	644606	973116		0.662414
High	P01834	IGKC	Immunoglobulin kappa constant OS=Homo sapiens OX=9606 GN=IGKC PE=1 SV=2	8.991	19	1	9	1	107	11.8	6.52	22.31	2.18208e+06	3.33342e+06		0.654608
High	Q13835	PKP1	Plakophilin-1 OS=Homo sapiens OX=9606 GN=PKP1 PE=1 SV=2	3.806	12	6	13	6	747	82.8	9.13	12.25	772348	1.19491e+06		0.646367
High	Q5D862	FLG2	Filaggrin-2 OS=Homo sapiens OX=9606 GN=FLG2 PE=1 SV=1	13.433	7	8	21	8	2391	247.9	8.31	19.06	5.21333e+06	8.23071e+06		0.633401
High	Q02978	SLC25A11	Mitochondrial 2-oxoglutarate/malate carrier protein OS=Homo sapiens OX=9606 GN=SLC25A11 PE=1 SV=3	7.578	5	1	9	1	314	34	9.91	23.01	2.0479e+06	3.29812e+06	Met-loss+Acetyl [N-Term]	0.62093
High	P12273	PIP	Prolactin-inducible protein OS=Homo sapiens OX=9606 GN=PIP PE=1 SV=1	3.159	12	2	5	1	146	16.6	8.05	3.91	670077	1240997		0.53995
High	P0DOY2	IGLC2	Immunoglobulin lambda constant 2 OS=Homo sapiens OX=9606 GN=IGLC2 PE=1 SV=1	6.046	24	2	9	2	106	11.3	7.24	7.74	2.51704e+06	4.90246e+06		0.513423
High	P01859	IGHG2	Immunoglobulin heavy constant gamma 2 OS=Homo sapiens OX=9606 GN=IGHG2 PE=1 SV=2	3.751	10	4	6	2	326	35.9	7.59	3.34	2.86789e+06	5.81092e+06		0.493535
High	P04406	GAPDH	Glyceraldehyde-3-phosphate dehydrogenase OS=Homo sapiens OX=9606 GN=GAPDH PE=1 SV=3	2.732	7	3	9	3	335	36	8.46	1.81	1.65036e+06	3.49496e+06		0.472213
High	P02768	ALB	Serum albumin OS=Homo sapiens OX=9606 GN=ALB PE=1 SV=2	9.726	9	6	10	6	609	69.3	6.28	8.56	1.3731e+06	3.03103e+06		0.453013
High	P36578	RPL4	60S ribosomal protein L4 OS=Homo sapiens OX=9606 GN=RPL4 PE=1 SV=5	5.033	8	4	9	4	427	47.7	11.06	15.96	1.35884e+06	3.02249e+06		0.449577
High	P36542	ATP5F1C	ATP synthase subunit gamma, mitochondrial OS=Homo sapiens OX=9606 GN=ATP5F1C PE=1 SV=1	2.778	9	3	6	2	298	33	9.22	2.48	674164	1.51774e+06		0.44419
High	P81605	DCD	Dermcidin OS=Homo sapiens OX=9606 GN=DCD PE=1 SV=2	6.159	26	3	21	3	110	11.3	6.54	17.06	6.33767e+06	1.51984e+07		0.416997
High	P54886	ALDH18A1	Delta-1-pyrroline-5-carboxylate synthase OS=Homo sapiens OX=9606 GN=ALDH18A1 PE=1 SV=2	7.422	4	4	12	4	795	87.2	7.12	20.16	1.07747e+06	3.32749e+06		0.32381
High	P25705	ATP5F1A	ATP synthase subunit alpha, mitochondrial OS=Homo sapiens OX=9606 GN=ATP5F1A PE=1 SV=1	3.244	13	7	12	7	553	59.7	9.13	9.05	1.52162e+06	4.717e+06		0.322582
High	Q86YZ3	HRNR	Hornerin OS=Homo sapiens OX=9606 GN=HRNR PE=1 SV=2	41.663	16	16	65	16	2850	282.2	10.04	104.19	4.7196e+06	1.52083e+07		0.310331
High	Q02413	DSG1	Desmoglein-1 OS=Homo sapiens OX=9606 GN=DSG1 PE=1 SV=2	17.458	12	11	30	11	1049	113.7	5.03	30.5	3.02558e+06	1.02216e+07		0.296
High	P59666	DEFA3	Neutrophil defensin 3 OS=Homo sapiens OX=9606 GN=DEFA3 PE=1 SV=1	2.092	18	3	6	2	94	10.2	5.99	4.43	1.40402e+06	5.53978e+06		0.253443
High	P39023	RPL3	60S ribosomal protein L3 OS=Homo sapiens OX=9606 GN=RPL3 PE=1 SV=2	4.216	17	8	13	8	403	46.1	10.18	3.75	277293	2.08903e+06		0.132738
High	P10809	HSPD1	60 kDa heat shock protein, mitochondrial OS=Homo sapiens OX=9606 GN=HSPD1 PE=1 SV=2	5.164	7	4	14	4	573	61	5.87	3.96	156304	1.34276e+06		0.116405
High	Q9H2G2	SLK	STE20-like serine/threonine-protein kinase OS=Homo sapiens OX=9606 GN=SLK PE=1 SV=1	2.411	4	6	72	5	1235	142.6	5.15	61.73	96977.5	3.39078e+06		0.0286004
